# Supplementary material for: Simultaneous Maturation of Single Chain Antibody Stability and Affinity by CHO Cell Display
Source: Bioengineering (Basel). 2022 Aug 2;9(8):360. doi: 10.3390/bioengineering9080360 (PMC9404881; doi:10.3390/bioengineering9080360)
Supplement: Supplementary file 1 [file bioengineering-09-00360-s001.zip]

Archive with 1 entries (1 files):
- bioengineering-1769815-supplementary.pdf
